# Supplementary material for: Pattern-Triggered Immunity Suppresses Programmed Cell Death Triggered by Fumonisin B1
Source: PLoS One. 2013 Apr 1;8(4):e60769. doi: 10.1371/journal.pone.0060769 (PMC3613394; doi:10.1371/journal.pone.0060769)
Supplement: Table S1 — The sequences of the primers used in quantitative RT-PCR. (XLSX) [file pone.0060769.s006.xlsx]

## Sheet: TableS1
Table S1. Primer sequences for quantitative RT-PCR
Gene name	AGI code	upper	lower
ACT2	At3g18780	GGTAACATTGTGCTCAGTGGTGG	GGTGCAACGACCTTAATCTTCAT
Chitinase	At2g43620	AAACCGTGTCATACGAACCA	ATCAATGGTGGTGAATGCAA
PR6	At2g38870	ACCGTATCGTCGTCAAAACC	CTAACCAACCACGACTCGTCT
MKK4	At1g51660	GCAGCTATTGCAGCATCCTT	AAGACGAGGACAGAGGACGA
MKK5	At3g21220	GGAGGTTTCCTTTTGCTGTG	GAGCTTCAGGTGGCTGAGAC
γVPE	At4g32940	ATGCAGGGATTCAAATGGAG	AACAAATGCGAAGACGGTTT
AvrRpt2		AACCTTTGTTCCGTCTCACG	CCTCCCTTCCCTCATAGAGC
AvrRpm1		GGCAAGGGTTTGATGTGAAT	TGATGAGCGTGTCTGTAGGG
GUS		CAACGAACTGAACTGGCAGA	TAGAGCATTACGCTGCGATG
