# Supplementary material for: Pattern-Triggered Immunity Suppresses Programmed Cell Death Triggered by Fumonisin B1
Source: PLoS One. 2013 Apr 1;8(4):e60769. doi: 10.1371/journal.pone.0060769 (PMC3613394; doi:10.1371/journal.pone.0060769)
Supplement: Table S2 — The raw ion conductivity data used in the figures. (XLSX) [file pone.0060769.s007.xlsx]

## Sheet: Sheet1
	Figure 1C							Figure 2						Figure 3A								Figure 4C							Figure S4
	experiments	genotype	pretreatment	treatment	conductivity	log10 values		experiments	pretreatment	treatment	conductivity	log10 values		experiments	genotype	pretreatment	treatment	conductivity	log10 values			experiments	genotype	pretreatment	treatment	conductivity	log10 values		experiments	genotype	pretreatment	treatment	conductivity	log10 values
	1	Col-0	mock	mock	12.5	1.09691		1	mock	mock	13.1	1.11727		1	Col-0	mock	mock	12.6	1.10037			1	Col-0	mock	mock	22	1.34242		1	Col-0	mock	mock	37	1.5682
	1	Col-0	mock	mock	10.6	1.02531		1	mock	mock	12.8	1.10721		1	Col-0	mock	mock	12.9999	1.11394			1	mpk3-1	mock	mock	21	1.32222		1	Col-0	mock	mock	24	1.38021
	1	Col-0	mock	mock	13.1	1.11727		1	mock	mock	11.2	1.04922		1	Col-0	mock	mock	14.2001	1.15229			1	mpk6-2	mock	mock	20	1.30103		1	Col-0	mock	mock	33	1.51851
	1	Col-0	mock	mock	10.7	1.02938		1	mock	mock	11.8	1.07188		1	Col-0	mock	mock	13.4999	1.13033			1	Col-0	mock	mock	17	1.23045		1	Col-0	mock	mock	32	1.50515
	1	Col-0	mock	mock	11.3	1.05308		1	mock	mock	14.2	1.15229		1	Col-0	mock	FB1	38.0996	1.58092			1	mpk3-1	mock	mock	21	1.32222		1	Col-0	mock	mock	32	1.50515
	1	Col-0	mock	mock	14.2	1.15229		1	mock	mock	13.7	1.13672		1	Col-0	mock	FB1	44.5	1.64836			1	mpk6-2	mock	mock	19	1.27875		1	Col-0	mock	mock	33	1.51851
	1	Col-0	mock	FB1	55.2	1.74194		1	mock	FB1	57	1.75587		1	Col-0	mock	FB1	44.3997	1.64738			1	Col-0	mock	mock	22	1.34242		1	mpk6-3	mock	mock	23	1.36173
	1	Col-0	mock	FB1	72.8	1.86213		1	mock	FB1	79.2	1.89873		1	Col-0	mock	FB1	73.1004	1.86392			1	mpk3-1	mock	mock	21	1.32222		1	mpk6-3	mock	mock	28	1.44716
	1	Col-0	mock	FB1	54.2	1.734		1	mock	FB1	68.6	1.83632		1	Col-0	flg22	mock	12.6	1.10037			1	mpk6-2	mock	mock	28	1.44716		1	mpk6-3	mock	mock	33	1.51851
	1	Col-0	mock	FB1	44.8	1.65128		1	mock	FB1	40.2	1.60423		1	Col-0	flg22	mock	17.4	1.24055			1	Col-0	mock	mock	27	1.43136		1	mpk6-3	mock	mock	26	1.41497
	1	Col-0	mock	FB1	32.8	1.51587		1	mock	FB1	29.3	1.46687		1	Col-0	flg22	mock	21.5998	1.33445			1	mpk3-1	mock	mock	23	1.36173		1	mpk6-3	mock	mock	25	1.39794
	1	Col-0	mock	FB1	36.9	1.56703		1	mock	FB1	46.2	1.66464		1	Col-0	flg22	mock	20.1002	1.3032			1	mpk6-2	mock	mock	21	1.32222		1	mpk6-3	mock	mock	33	1.51851
	1	Col-0	flg22	mock	17.4	1.24055		1	flg22	mock	19	1.27875		1	Col-0	flg22	FB1	44.5995	1.64933			1	Col-0	mock	mock	20	1.30103		1	Col-0	mock	FB1	220	2.34242
	1	Col-0	flg22	mock	17.8	1.25042		1	flg22	mock	17.7	1.24797		1	Col-0	flg22	FB1	33.7	1.52763			1	mpk3-1	mock	mock	19	1.27875		1	Col-0	mock	FB1	360	2.5563
	1	Col-0	flg22	mock	16.3	1.21219		1	flg22	mock	15.8	1.19866		1	Col-0	flg22	FB1	35.5001	1.55023			1	mpk6-2	mock	mock	19	1.27875		1	Col-0	mock	FB1	340	2.53148
	1	Col-0	flg22	mock	17.2	1.23553		1	flg22	mock	17.8	1.25042		1	Col-0	flg22	FB1	32.1004	1.50651			1	Col-0	mock	mock	19	1.27875		1	Col-0	mock	FB1	173	2.23805
	1	Col-0	flg22	mock	16.5	1.21748		1	flg22	mock	15.7	1.1959		1	dde2	mock	mock	15.1999	1.18184			1	mpk3-1	mock	mock	24	1.38021		1	Col-0	mock	FB1	340	2.53148
	1	Col-0	flg22	mock	17.4	1.24055		1	flg22	mock	22.5	1.35218		1	dde2	mock	mock	11.3999	1.0569			1	mpk6-2	mock	mock	21	1.32222		1	Col-0	mock	FB1	300	2.47712
	1	Col-0	flg22	FB1	26.3	1.41996		1	flg22	FB1	23.1	1.36361		1	dde2	mock	mock	13.2999	1.12385			1	Col-0	mock	mock	22	1.34242		1	mpk6-3	mock	FB1	210	2.32222
	1	Col-0	flg22	FB1	24.8	1.39445		1	flg22	FB1	27.4	1.43775		1	dde2	mock	mock	16.2002	1.20952			1	mpk3-1	mock	mock	17	1.23045		1	mpk6-3	mock	FB1	250	2.39794
	1	Col-0	flg22	FB1	24.1	1.38202		1	flg22	FB1	19	1.27875		1	dde2	mock	FB1	58.7003	1.76864			1	mpk6-2	mock	mock	20	1.30103		1	mpk6-3	mock	FB1	200	2.30103
	1	Col-0	flg22	FB1	23.6	1.37291		1	flg22	FB1	29.2	1.46538		1	dde2	mock	FB1	53.4995	1.72835			1	Col-0	mock	mock	22	1.34242		1	mpk6-3	mock	FB1	174	2.24055
	1	Col-0	flg22	FB1	26.7	1.42651		1	flg22	FB1	18.5	1.26717		1	dde2	mock	FB1	103.999	2.01703			1	mpk3-1	mock	mock	22	1.34242		1	mpk6-3	mock	FB1	189	2.27646
	1	fls2	mock	mock	13.1	1.11727		1	flg22	FB1	23	1.36173		1	dde2	mock	FB1	120	2.07918			1	mpk6-2	mock	mock	17	1.23045		1	Col-0	flg22	mock	44	1.64345
	1	fls2	mock	mock	12	1.07918		1	elf18	mock	17.6	1.24551		1	dde2	flg22	mock	15.8001	1.19866			1	Col-0	mock	FB1	340	2.53148		1	Col-0	flg22	mock	46	1.66276
	1	fls2	mock	mock	12.4	1.09342		1	elf18	mock	18.5	1.26717		1	dde2	flg22	mock	10.9001	1.03743			1	mpk3-1	mock	FB1	340	2.53148		1	Col-0	flg22	mock	38	1.57978
	1	fls2	mock	mock	11.5	1.0607		1	elf18	mock	16.1	1.20683		1	dde2	flg22	mock	17.6999	1.24797			1	mpk6-2	mock	FB1	290	2.4624		1	Col-0	flg22	mock	39	1.59106
	1	fls2	mock	mock	11.9	1.07555		1	elf18	mock	13.7	1.13672		1	dde2	flg22	mock	13.6	1.13354			1	Col-0	mock	FB1	280	2.44716		1	Col-0	flg22	mock	58	1.76343
	1	fls2	mock	mock	11.3	1.05308		1	elf18	mock	18.3	1.26245		1	dde2	flg22	FB1	32	1.50515			1	mpk3-1	mock	FB1	350	2.54407		1	Col-0	flg22	mock	38	1.57978
	1	fls2	mock	FB1	41.5	1.61805		1	elf18	mock	17.7	1.24797		1	dde2	flg22	FB1	27.2998	1.43616			1	mpk6-2	mock	FB1	210	2.32222		1	mpk6-3	flg22	mock	50	1.69897
	1	fls2	mock	FB1	45.6	1.65897		1	elf18	FB1	30.3	1.48144		1	dde2	flg22	FB1	25.0998	1.39967			1	Col-0	mock	FB1	260	2.41497		1	mpk6-3	flg22	mock	41	1.61278
	1	fls2	mock	FB1	52	1.716		1	elf18	FB1	41.6	1.61909		1	dde2	flg22	FB1	49.7004	1.69636			1	mpk3-1	mock	FB1	172	2.23553		1	mpk6-3	flg22	mock	43	1.63347
	1	fls2	mock	FB1	49	1.6902		1	elf18	FB1	33.6	1.52634		1	ein2	mock	mock	13.1999	1.12057			1	mpk6-2	mock	FB1	200	2.30103		1	mpk6-3	flg22	mock	23	1.36173
	1	fls2	mock	FB1	70.5	1.84819		1	elf18	FB1	47	1.6721		1	ein2	mock	mock	12.8	1.10721			1	Col-0	mock	FB1	290	2.4624		1	mpk6-3	flg22	mock	41	1.61278
	1	fls2	mock	FB1	46.8	1.67025		1	elf18	FB1	34.7	1.54033		1	ein2	mock	mock	13.8	1.13988			1	mpk3-1	mock	FB1	220	2.34242		1	mpk6-3	flg22	mock	48	1.68124
	1	fls2	flg22	mock	13	1.11394		1	elf18	FB1	34.8	1.54158		1	ein2	mock	mock	15.9001	1.2014			1	mpk6-2	mock	FB1	160	2.20412		1	Col-0	flg22	FB1	148	2.17026
	1	fls2	flg22	mock	12.1	1.08279		1	chitosan	mock	18.1	1.25768		1	ein2	mock	FB1	94.8004	1.97681			1	Col-0	mock	FB1	370	2.5682		1	Col-0	flg22	FB1	181	2.25768
	1	fls2	flg22	mock	13.2	1.12057		1	chitosan	mock	16.2	1.20952		1	ein2	mock	FB1	127.201	2.10449			1	mpk3-1	mock	FB1	300	2.47712		1	Col-0	flg22	FB1	139	2.14302
	1	fls2	flg22	mock	14.1	1.14922		1	chitosan	mock	17.1	1.233		1	ein2	mock	FB1	129.799	2.11327			1	mpk6-2	mock	FB1	300	2.47712		1	Col-0	flg22	FB1	107	2.02938
	1	fls2	flg22	mock	11.5	1.0607		1	chitosan	mock	17.4	1.24055		1	ein2	mock	FB1	135.6	2.13226			1	Col-0	mock	FB1	310	2.49136		1	Col-0	flg22	FB1	112	2.04922
	1	fls2	flg22	mock	12.2	1.08636		1	chitosan	mock	14.9	1.17319		1	ein2	flg22	mock	12.5	1.09691			1	mpk3-1	mock	FB1	390	2.59106		1	Col-0	flg22	FB1	139	2.14302
	1	fls2	flg22	FB1	46.5	1.66745		1	chitosan	mock	15.1	1.17898		1	ein2	flg22	mock	13.7	1.13672			1	mpk6-2	mock	FB1	300	2.47712		1	mpk6-3	flg22	FB1	69	1.83885
	1	fls2	flg22	FB1	65.4	1.81558		1	chitosan	FB1	83.1	1.9196		1	ein2	flg22	mock	13.4999	1.13033			1	Col-0	mock	FB1	300	2.47712		1	mpk6-3	flg22	FB1	110	2.04139
	1	fls2	flg22	FB1	50.6	1.70415		1	chitosan	FB1	59.9	1.77743		1	ein2	flg22	mock	12.9	1.11059			1	mpk3-1	mock	FB1	270	2.43136		1	mpk6-3	flg22	FB1	105	2.02119
	1	fls2	flg22	FB1	57.8	1.76193		1	chitosan	FB1	68.1	1.83315		1	ein2	flg22	FB1	54.4001	1.7356			1	mpk6-2	mock	FB1	290	2.4624		1	mpk6-3	flg22	FB1	131	2.11727
	1	fls2	flg22	FB1	57.5	1.75967		1	chitosan	FB1	78.6	1.89542		1	ein2	flg22	FB1	41.5997	1.61909			1	Col-0	mock	FB1	300	2.47712		1	mpk6-3	flg22	FB1	121	2.08278
	1	fls2	flg22	FB1	92.7	1.96708		1	chitosan	FB1	55.7	1.74586		1	ein2	flg22	FB1	33.2001	1.52114			1	mpk3-1	mock	FB1	230	2.36173		1	mpk6-3	flg22	FB1	122	2.08636
	2	Col-0	mock	mock	18.5	1.26717		1	chitosan	FB1	72	1.85733		1	ein2	flg22	FB1	88.2003	1.94547			1	mpk6-2	mock	FB1	172	2.23553		2	Col-0	mock	mock	25	1.39794
	2	Col-0	mock	mock	26.7	1.42651		2	mock	mock	13	1.11394		1	pad4	mock	mock	14.3001	1.15534			1	Col-0	flg22	mock	31	1.49136		2	Col-0	mock	mock	31	1.49136
	2	Col-0	mock	mock	19.7	1.29447		2	mock	mock	12.3	1.08991		1	pad4	mock	mock	12.5	1.09691			1	mpk3-1	flg22	mock	29	1.4624		2	Col-0	mock	mock	31	1.49136
	2	Col-0	mock	mock	18.8	1.27416		2	mock	mock	14	1.14613		1	pad4	mock	mock	14.5001	1.16137			1	mpk6-2	flg22	mock	24	1.38021		2	Col-0	mock	mock	34	1.53148
	2	Col-0	mock	FB1	53.1	1.7251		2	mock	FB1	35.6	1.55145		1	pad4	mock	mock	13.4999	1.13033			1	Col-0	flg22	mock	31	1.49136		2	Col-0	mock	mock	27	1.43136
	2	Col-0	mock	FB1	41.2	1.6149		2	mock	FB1	74.7	1.87332		1	pad4	mock	FB1	38.6002	1.58659			1	mpk3-1	flg22	mock	29	1.4624		2	Col-0	mock	mock	38	1.57978
	2	Col-0	mock	FB1	43.1	1.63448		2	mock	FB1	67.2	1.82737		1	pad4	mock	FB1	46.7003	1.66932			1	mpk6-2	flg22	mock	31	1.49136		2	mpk6-3	mock	mock	30	1.47712
	2	Col-0	mock	FB1	53.4	1.72754		2	flg22	mock	16.4	1.21484		1	pad4	mock	FB1	55.3006	1.74273			1	Col-0	flg22	mock	36	1.5563		2	mpk6-3	mock	mock	25	1.39794
	2	Col-0	flg22	mock	27	1.43136		2	flg22	mock	15.5	1.19033		1	pad4	mock	FB1	45.3002	1.6561			1	mpk3-1	flg22	mock	29	1.4624		2	mpk6-3	mock	mock	33	1.51851
	2	Col-0	flg22	mock	27.4	1.43775		2	flg22	mock	10.9	1.03743		1	pad4	flg22	mock	13.1	1.11727			1	mpk6-2	flg22	mock	31	1.49136		2	mpk6-3	mock	mock	28	1.44716
	2	Col-0	flg22	mock	26.5	1.42325		2	flg22	FB1	23.9	1.3784		1	pad4	flg22	mock	15.4	1.18752			1	Col-0	flg22	mock	36	1.5563		2	mpk6-3	mock	mock	29	1.4624
	2	Col-0	flg22	mock	20.9	1.32015		2	flg22	FB1	25	1.39794		1	pad4	flg22	mock	15	1.17609			1	mpk3-1	flg22	mock	26	1.41497		2	mpk6-3	mock	mock	25	1.39794
	2	Col-0	flg22	FB1	34.9	1.54282		2	flg22	FB1	22.9	1.35984		1	pad4	flg22	mock	17.5001	1.24304			1	mpk6-2	flg22	mock	19	1.27875		2	Col-0	mock	FB1	330	2.51851
	2	Col-0	flg22	FB1	29.6	1.47129		2	elf18	mock	13.6	1.13354		1	pad4	flg22	FB1	21.5998	1.33445			1	Col-0	flg22	mock	41	1.61278		2	Col-0	mock	FB1	330	2.51851
	2	Col-0	flg22	FB1	29.4	1.46835		2	elf18	mock	11.6	1.06446		1	pad4	flg22	FB1	18.5999	1.26951			1	mpk3-1	flg22	mock	33	1.51851		2	Col-0	mock	FB1	270	2.43136
	2	Col-0	flg22	FB1	29.4	1.46835		2	elf18	mock	11.5	1.0607		1	pad4	flg22	FB1	25.9	1.4133			1	mpk6-2	flg22	mock	26	1.41497		2	Col-0	mock	FB1	270	2.43136
	2	fls2	mock	mock	25.8	1.41162		2	elf18	FB1	35.8	1.55388		1	pad4	flg22	FB1	29.3002	1.46687			1	Col-0	flg22	mock	27	1.43136		2	Col-0	mock	FB1	330	2.51851
	2	fls2	mock	mock	23.9	1.3784		2	elf18	FB1	30.2	1.48001		1	sid2	mock	mock	15.1001	1.17898			1	mpk3-1	flg22	mock	31	1.49136		2	Col-0	mock	FB1	340	2.53148
	2	fls2	mock	mock	28.1	1.44871		2	elf18	FB1	24.5	1.38917		1	sid2	mock	mock	12.6	1.10037			1	mpk6-2	flg22	mock	39	1.59106		2	mpk6-3	mock	FB1	230	2.36173
	2	fls2	mock	mock	25.8	1.41162		2	chitosan	mock	15.5	1.19033		1	sid2	mock	mock	12.9999	1.11394			1	Col-0	flg22	mock	46	1.66276		2	mpk6-3	mock	FB1	184	2.26482
	2	fls2	mock	mock	19.6	1.29226		2	chitosan	mock	17	1.23045		1	sid2	mock	mock	15.9001	1.2014			1	mpk3-1	flg22	mock	38	1.57978		2	mpk6-3	mock	FB1	200	2.30103
	2	fls2	mock	mock	19.4	1.2878		2	chitosan	mock	15.5	1.19033		1	sid2	mock	FB1	44.2996	1.6464			1	mpk6-2	flg22	mock	36	1.5563		2	mpk6-3	mock	FB1	220	2.34242
	2	fls2	mock	FB1	98.6	1.99388		2	chitosan	FB1	57.6	1.76042		1	sid2	mock	FB1	32.6002	1.51322			1	Col-0	flg22	mock	40	1.60206		2	mpk6-3	mock	FB1	270	2.43136
	2	fls2	mock	FB1	90.8	1.95809		2	chitosan	FB1	60	1.77815		1	sid2	mock	FB1	48.4005	1.68485			1	mpk3-1	flg22	mock	39	1.59106		2	mpk6-3	mock	FB1	185	2.26717
	2	fls2	mock	FB1	129.7	2.11294		2	chitosan	FB1	58.6	1.7679		1	sid2	mock	FB1	37.4999	1.57403			1	mpk6-2	flg22	mock	29	1.4624		2	Col-0	flg22	mock	56	1.74819
	2	fls2	mock	FB1	93.5	1.97081								1	sid2	flg22	mock	14.2001	1.15229			1	Col-0	flg22	FB1	77	1.88649		2	Col-0	flg22	mock	53	1.72428
	2	fls2	mock	FB1	75.9	1.88024								1	sid2	flg22	mock	12.4	1.09342			1	mpk3-1	flg22	FB1	77	1.88649		2	Col-0	flg22	mock	42	1.62325
	2	fls2	mock	FB1	69	1.83885								1	sid2	flg22	mock	12.8	1.10721			1	mpk6-2	flg22	FB1	79	1.89763		2	Col-0	flg22	mock	53	1.72428
	2	fls2	flg22	mock	22.2	1.34635								1	sid2	flg22	mock	15.1001	1.17898			1	Col-0	flg22	FB1	103	2.01284		2	Col-0	flg22	mock	49	1.6902
	2	fls2	flg22	mock	24.9	1.3962								1	sid2	flg22	FB1	19.8002	1.29667			1	mpk3-1	flg22	FB1	82	1.91381		2	Col-0	flg22	mock	45	1.65321
	2	fls2	flg22	mock	25	1.39794								1	sid2	flg22	FB1	20.6001	1.31387			1	mpk6-2	flg22	FB1	86	1.9345		2	mpk6-3	flg22	mock	53	1.72428
	2	fls2	flg22	mock	26.2	1.4183								1	sid2	flg22	FB1	24.7002	1.3927			1	Col-0	flg22	FB1	74	1.86923		2	mpk6-3	flg22	mock	44	1.64345
	2	fls2	flg22	mock	25.2	1.4014								1	sid2	flg22	FB1	28.2001	1.45025			1	mpk3-1	flg22	FB1	57	1.75588		2	mpk6-3	flg22	mock	51	1.70757
	2	fls2	flg22	mock	28.1	1.44871								1	quad	mock	mock	20.6001	1.31387			1	mpk6-2	flg22	FB1	70	1.8451		2	mpk6-3	flg22	mock	50	1.69897
	2	fls2	flg22	FB1	104.3	2.01828								1	quad	mock	mock	19.1999	1.2833			1	Col-0	flg22	FB1	68	1.83251		2	mpk6-3	flg22	mock	51	1.70757
	2	fls2	flg22	FB1	69.8	1.84386								1	quad	mock	mock	17.8999	1.25285			1	mpk3-1	flg22	FB1	85	1.92942		2	mpk6-3	flg22	mock	47	1.6721
	2	fls2	flg22	FB1	90.5	1.95665								1	quad	mock	mock	17.3002	1.23805			1	mpk6-2	flg22	FB1	60	1.77815		2	Col-0	flg22	FB1	72	1.85733
	2	fls2	flg22	FB1	109.8	2.0406								1	quad	mock	FB1	35.6	1.55145			1	Col-0	flg22	FB1	94	1.97313		2	Col-0	flg22	FB1	97	1.98677
	2	fls2	flg22	FB1	88.7	1.94792								1	quad	mock	FB1	136.499	2.13513			1	mpk3-1	flg22	FB1	88	1.94448		2	Col-0	flg22	FB1	88	1.94448
	2	fls2	flg22	FB1	73.9	1.86864								1	quad	mock	FB1	60.7002	1.78319			1	mpk6-2	flg22	FB1	102	2.0086		2	Col-0	flg22	FB1	100	2
														1	quad	mock	FB1	75.8997	1.88024			1	Col-0	flg22	FB1	71	1.85126		2	Col-0	flg22	FB1	144	2.15836
														1	quad	flg22	mock	12.6	1.10037			1	mpk3-1	flg22	FB1	59	1.77085		2	Col-0	flg22	FB1	82	1.91381
														1	quad	flg22	mock	15.2999	1.18469			1	mpk6-2	flg22	FB1	106	2.02531		2	mpk6-3	flg22	FB1	143	2.15534
														1	quad	flg22	mock	15.7	1.1959			1	Col-0	flg22	FB1	76	1.88081		2	mpk6-3	flg22	FB1	135	2.13033
														1	quad	flg22	mock	16.1002	1.20683			1	mpk3-1	flg22	FB1	44	1.64345		2	mpk6-3	flg22	FB1	112	2.04922
														1	quad	flg22	FB1	27.8997	1.4456			1	mpk6-2	flg22	FB1	60	1.77815		2	mpk6-3	flg22	FB1	105	2.02119
														1	quad	flg22	FB1	44.1998	1.64542			1	Col-0	flg22	FB1	56	1.74819		2	mpk6-3	flg22	FB1	94	1.97313
														1	quad	flg22	FB1	63.6004	1.80346			1	mpk3-1	flg22	FB1	120	2.07918		2	mpk6-3	flg22	FB1	98	1.99123
														1	quad	flg22	FB1	44.2996	1.6464			1	mpk6-2	flg22	FB1	41	1.61278
														2	Col-0	mock	mock	27.8997	1.4456			2	Col-0	mock	mock	24	1.38021
														2	Col-0	mock	mock	17.5001	1.24304			2	mpk3-1	mock	mock	24	1.38021
														2	Col-0	mock	mock	15.1001	1.17898			2	mpk6-2	mock	mock	24	1.38021
														2	Col-0	mock	mock	13.7	1.13672			2	Col-0	mock	mock	26	1.41497
														2	Col-0	mock	FB1	103.4	2.01452			2	mpk3-1	mock	mock	26	1.41497
														2	Col-0	mock	FB1	107.999	2.03342			2	mpk6-2	mock	mock	22	1.34242
														2	Col-0	mock	FB1	85.8005	1.93349			2	Col-0	mock	mock	24	1.38021
														2	Col-0	mock	FB1	96.801	1.98588			2	mpk3-1	mock	mock	26	1.41497
														2	Col-0	flg22	mock	26.8999	1.42975			2	mpk6-2	mock	mock	26	1.41497
														2	Col-0	flg22	mock	21.5001	1.33244			2	Col-0	mock	mock	26	1.41497
														2	Col-0	flg22	mock	18.9998	1.27875			2	mpk3-1	mock	mock	24	1.38021
														2	Col-0	flg22	mock	20.4	1.30963			2	mpk6-2	mock	mock	20	1.30103
														2	Col-0	flg22	FB1	37.4999	1.57403			2	Col-0	mock	mock	29	1.4624
														2	Col-0	flg22	FB1	36.4998	1.56229			2	mpk3-1	mock	mock	23	1.36173
														2	Col-0	flg22	FB1	41.3	1.61595			2	mpk6-2	mock	mock	22	1.34242
														2	Col-0	flg22	FB1	36.9003	1.56703			2	Col-0	mock	mock	25	1.39794
														2	dde2	mock	mock	18.1001	1.25768			2	mpk3-1	mock	mock	23	1.36173
														2	dde2	mock	mock	13.8	1.13988			2	mpk6-2	mock	mock	31	1.49136
														2	dde2	mock	mock	16	1.20412			2	Col-0	mock	mock	25	1.39794
														2	dde2	mock	mock	15.9001	1.2014			2	mpk3-1	mock	mock	30	1.47712
														2	dde2	mock	FB1	87.9995	1.94448			2	mpk6-2	mock	mock	27	1.43136
														2	dde2	mock	FB1	82.3	1.9154			2	Col-0	mock	mock	31	1.49136
														2	dde2	mock	FB1	78.2997	1.89376			2	mpk3-1	mock	mock	22	1.34242
														2	dde2	mock	FB1	73.1998	1.86451			2	mpk6-2	mock	mock	23	1.36173
														2	dde2	flg22	mock	22.2998	1.3483			2	Col-0	mock	FB1	320	2.50515
														2	dde2	flg22	mock	28.6999	1.45788			2	mpk3-1	mock	FB1	260	2.41497
														2	dde2	flg22	mock	18.5999	1.26951			2	mpk6-2	mock	FB1	200	2.30103
														2	dde2	flg22	mock	32.4997	1.51188			2	Col-0	mock	FB1	290	2.4624
														2	dde2	flg22	FB1	41.8996	1.62221			2	mpk3-1	mock	FB1	270	2.43136
														2	dde2	flg22	FB1	45.8005	1.66087			2	mpk6-2	mock	FB1	230	2.36173
														2	dde2	flg22	FB1	54.3	1.7348			2	Col-0	mock	FB1	240	2.38021
														2	dde2	flg22	FB1	56.0996	1.74896			2	mpk3-1	mock	FB1	330	2.51851
														2	ein2	mock	mock	27.2001	1.43457			2	mpk6-2	mock	FB1	240	2.38021
														2	ein2	mock	mock	21.2002	1.32634			2	Col-0	mock	FB1	310	2.49136
														2	ein2	mock	mock	21.3	1.32838			2	mpk3-1	mock	FB1	260	2.41497
														2	ein2	mock	mock	18.4999	1.26717			2	mpk6-2	mock	FB1	240	2.38021
														2	ein2	mock	FB1	76.0992	1.88138			2	Col-0	mock	FB1	290	2.4624
														2	ein2	mock	FB1	82.4992	1.91645			2	mpk3-1	mock	FB1	330	2.51851
														2	ein2	mock	FB1	76.6002	1.88423			2	mpk6-2	mock	FB1	270	2.43136
														2	ein2	mock	FB1	136	2.13354			2	Col-0	mock	FB1	340	2.53148
														2	ein2	flg22	mock	21.3	1.32838			2	mpk3-1	mock	FB1	330	2.51851
														2	ein2	flg22	mock	18.1999	1.26007			2	mpk6-2	mock	FB1	200	2.30103
														2	ein2	flg22	mock	13.8998	1.14301			2	Col-0	mock	FB1	270	2.43136
														2	ein2	flg22	mock	16.3999	1.21484			2	mpk3-1	mock	FB1	270	2.43136
														2	ein2	flg22	FB1	54.9997	1.74036			2	mpk6-2	mock	FB1	240	2.38021
														2	ein2	flg22	FB1	55.7006	1.74586			2	Col-0	mock	FB1	210	2.32222
														2	ein2	flg22	FB1	54.4001	1.7356			2	mpk3-1	mock	FB1	230	2.36173
														2	ein2	flg22	FB1	68.1993	1.83378			2	mpk6-2	mock	FB1	300	2.47712
														2	pad4	mock	mock	28.2001	1.45025			2	Col-0	flg22	mock	38	1.57978
														2	pad4	mock	mock	20.4	1.30963			2	mpk3-1	flg22	mock	42	1.62325
														2	pad4	mock	mock	18.6999	1.27184			2	mpk6-2	flg22	mock	29	1.4624
														2	pad4	mock	mock	22.0999	1.34439			2	Col-0	flg22	mock	43	1.63347
														2	pad4	mock	FB1	123.001	2.08991			2	mpk3-1	flg22	mock	38	1.57978
														2	pad4	mock	FB1	112.699	2.05192			2	mpk6-2	flg22	mock	43	1.63347
														2	pad4	mock	FB1	122.699	2.08884			2	Col-0	flg22	mock	29	1.4624
														2	pad4	mock	FB1	120.801	2.08207			2	mpk3-1	flg22	mock	45	1.65321
														2	pad4	flg22	mock	29.1998	1.46538			2	mpk6-2	flg22	mock	38	1.57978
														2	pad4	flg22	mock	22.7997	1.35793			2	Col-0	flg22	mock	36	1.5563
														2	pad4	flg22	mock	23.0001	1.36173			2	mpk3-1	flg22	mock	40	1.60206
														2	pad4	flg22	mock	28.3002	1.45179			2	mpk6-2	flg22	mock	31	1.49136
														2	pad4	flg22	FB1	26.3003	1.41996			2	Col-0	flg22	mock	52	1.716
														2	pad4	flg22	FB1	25.9998	1.41497			2	mpk3-1	flg22	mock	48	1.68124
														2	pad4	flg22	FB1	39.7	1.59879			2	mpk6-2	flg22	mock	39	1.59106
														2	pad4	flg22	FB1	32.2998	1.5092			2	Col-0	flg22	mock	36	1.5563
														2	sid2	mock	mock	16.3001	1.21219			2	mpk3-1	flg22	mock	41	1.61278
														2	sid2	mock	mock	18.4999	1.26717			2	mpk6-2	flg22	mock	39	1.59106
														2	sid2	mock	mock	14.7001	1.16732			2	Col-0	flg22	mock	41	1.61278
														2	sid2	mock	mock	16.3001	1.21219			2	mpk3-1	flg22	mock	41	1.61278
														2	sid2	mock	FB1	103.999	2.01703			2	mpk6-2	flg22	mock	39	1.59106
														2	sid2	mock	FB1	116.3	2.06558			2	Col-0	flg22	mock	34	1.53148
														2	sid2	mock	FB1	87.9002	1.94399			2	mpk3-1	flg22	mock	30	1.47712
														2	sid2	mock	FB1	128.401	2.10857			2	mpk6-2	flg22	mock	50	1.69897
														2	sid2	flg22	mock	22.6001	1.35411			2	Col-0	flg22	FB1	126	2.10037
														2	sid2	flg22	mock	21.8998	1.34044			2	mpk3-1	flg22	FB1	124	2.09342
														2	sid2	flg22	mock	18.8001	1.27416			2	mpk6-2	flg22	FB1	72	1.85733
														2	sid2	flg22	mock	23.0999	1.36361			2	Col-0	flg22	FB1	108	2.03342
														2	sid2	flg22	FB1	27.4998	1.43933			2	mpk3-1	flg22	FB1	95	1.97772
														2	sid2	flg22	FB1	24.6003	1.39094			2	mpk6-2	flg22	FB1	192	2.2833
														2	sid2	flg22	FB1	29.0001	1.4624			2	Col-0	flg22	FB1	64	1.80618
														2	sid2	flg22	FB1	27.7	1.44248			2	mpk3-1	flg22	FB1	103	2.01284
														2	quad	mock	mock	20.7998	1.31806			2	mpk6-2	flg22	FB1	132	2.12057
														2	quad	mock	mock	22.7002	1.35603			2	Col-0	flg22	FB1	88	1.94448
														2	quad	mock	mock	19.8999	1.29885			2	mpk3-1	flg22	FB1	52	1.716
														2	quad	mock	mock	19.7002	1.29447			2	mpk6-2	flg22	FB1	174	2.24055
														2	quad	mock	FB1	129.999	2.11394			2	Col-0	flg22	FB1	118	2.07188
														2	quad	mock	FB1	109.099	2.03782			2	mpk3-1	flg22	FB1	184	2.26482
														2	quad	mock	FB1	156.899	2.19562			2	mpk6-2	flg22	FB1	94	1.97313
														2	quad	mock	FB1	145.101	2.16167			2	Col-0	flg22	FB1	107	2.02938
														2	quad	flg22	mock	17.9999	1.25527			2	mpk3-1	flg22	FB1	100	2
														2	quad	flg22	mock	22.2998	1.3483			2	mpk6-2	flg22	FB1	91	1.95904
														2	quad	flg22	mock	12.8	1.10721			2	Col-0	flg22	FB1	66	1.81954
														2	quad	flg22	mock	17.4	1.24055			2	mpk3-1	flg22	FB1	144	2.15836
														2	quad	flg22	FB1	30.1002	1.47857			2	mpk6-2	flg22	FB1	94	1.97313
														2	quad	flg22	FB1	115.3	2.06183			2	Col-0	flg22	FB1	68	1.83251
														2	quad	flg22	FB1	32.1004	1.50651			2	mpk3-1	flg22	FB1	123	2.0899
														2	quad	flg22	FB1	87.5004	1.94201			2	mpk6-2	flg22	FB1	87	1.93952
																						2	mpk6-2	flg22	FB1	87	1.93952
